# Supplementary material for: Nitrous Oxide Emissions from Nitrite Are Highly Dependent on Nitrate Reductase in the Microalga Chlamydomonas reinhardtii
Source: Int J Mol Sci. 2022 Aug 20;23(16):9412. doi: 10.3390/ijms23169412 (PMC9409008; doi:10.3390/ijms23169412)
Supplement: Supplementary file 1 [file ijms-23-09412-s001.zip]

Archive with 1 entries (1 files):
- ijms-1846367-supplementary.pdf
